# Supplementary material for: Survey of poliovirus antibodies in Borno and Yobe States, North-Eastern Nigeria
Source: PLoS One. 2017 Sep 26;12(9):e0185284. doi: 10.1371/journal.pone.0185284 (PMC5614605; doi:10.1371/journal.pone.0185284)
Supplement: S1 Dataset — (XLSX) [file pone.0185284.s003.xlsx]

## Sheet: Borno_Yobe_SP_clean
ID	SEX	STATE	AGE_GROUP	WEIGHT	HEIGHT	FATHER_S_EDUCATION	N_CHILDREN	MOTHER_S_EDUCATION	RI_doses	SIA_doses	IPV_IN_RI	IPV_IN_CAMPAIGN	Sabin.1	Sabin.2	Sabin.3
1	2	1	1	7.5	70.5	0	1	0	4	6	0	0	10.5	10.5	8.5
2	1	1	2	11.2	86.7	0	2	0	3	10		0	8.17	10.17	10.5
3	1	1	2	11.2	86.7	1	1	0	2	7	0		10.17	9.17	10.5
4	2	1	2	13	90	0	2	0	4	10	0	1	6.5	10.5	9.83
5	1	1	2	11	95.3	1	1	1	4	10	0	0	10.5	10.5	10.5
6	2	1	2	13	85.5	1	1	1	4	10	0	0	10.17	5.17	8.5
7	2	1	1	8.2	69.1	0		0	3	2	0	0	10.5	2.5	2.5
8	1	1	2	12	90.2	1	1	0	4	7	0	0	10.5	4.5	5.5
9	1	1	1	10.01	70	1	1	1	4	2	0	0	10.5	10.5	9.5
10	2	1	2	11	90.4	1	1	0	4	10	1	0	10.5	10.5	6.5
11	2	1	2	9.21	90.5	0	1	0	0	6	0	0	7.83	10.5	7.83
12	1	1	2	11	90	1	1	0	4	3	0	0	5.83	7.17	4.5
13	2	1	1	7.7	64.9	1	1	0	4	4	0	0	5.5	3.5	3.83
14	1	1	1	6.6	62.8	1	1	0	4	4			2.5	2.5	2.5
15	2	1	1	8.5	74.5	0	1	0	2	4	0	0	10.5	10.5	9.5
16	1	1	2	13	95	0	1	0	0	1	0	0	10.5	10.17	10.5
17	1	1	2	12	94.2	1	1	0	4	10	0	0	10.5	4.17	7.17
18	1	1	2	12	83.4	0	1	0	0	4	0	0	10.5	10.5	10.5
19	1	1	2	15.01	90	1	1	0	4	10	0	0	9.83	10.5	3.83
20	1	1	1	8.2	70.2				4	4	0	0	10.5	10.5	10.5
21	1	1	2	13	92.6	0	2	0	2	10	0	0	10.5	3.17	7.17
22	1	1	1	7.3	65.6	0	1	0	3	3	0	0	2.5	8.17	6.83
23	1	1	2	13	84.8	0	2	0	4	10	0	0	7.5	6.83	5.17
24	1	1	2	11	87.5	0	1	1	0	10	0	0	10.5	8.5	2.5
25	2	1	2	12.5	92	0	1	0	4	4	0	0	2.5	7.83	2.5
26	1	1	2	13	94	0		0	0	6	0	0	10.5	8.17	6.5
27	2	1	2	14	93.3	1	2	0	4	10	0	0	9.17	10.5	10.5
28	2	1	2	8.7	75.5	0	1	1	4	5	0	0	7.17	10.5	7.5
29	1	1	2	11.02	95.1	1	1	0	4	10	0	0	7.17	8.5	2.5
30	2	1	2	14	100.1	1	1	1	4	7	0	0	10.5	7.83	9.5
31	2	1	2	18	95	1	2	1	4	10	0	0	9.83	10.5	10.5
32	1	1	2	17	95.1	1	1	1	4	10	0	0	10.5	10.17	7.17
33	2	1	2	14.2	84	0	1	0	4	5			10.5	10.5	6.5
34	1	1	1	6.8	62.5	0	2	0	4	7	0	0	10.5	2.5	2.5
35	1	1	1	6.75	66.1	0	1	0	3	4	1	0	10.5	10.5	10.5
36	1	1	2	12.31	85.2	1	2	0	0	7		0	2.83	10.5	7.83
37	2	1	2	15.5	92	0	1	0	0	10	0	1	10.5	7.5	5.83
38	2	1	2	15	89	0	2	0	4	10	0	1	8.5	10.17	6.17
39	2	1	1	8.5	69.6	1	2	0	4	5	0	0	10.5	10.5	10.5
40	1	1	1	9.3	79.2	0	1	0	4	7	0	0	10.5	10.17	5.17
41	1	1	2	15	91	0	1	0	4	10	0	0	10.5	9.5	10.5
42	1	1	2	10.5	82.2	1	1	0	4	10	0	1	10.5	10.5	7.17
43	1	1	1	7.5	70	0	1	0	4	7	0	0	10.5	10.5	2.5
44	2	1	1	7.9	63.9	0	2	0	3	3	0	0	10.17	9.5	9.5
45	1	1	1	6.4	67	0	1	0	4	0			2.5	9.5	2.5
46	2	1	1	7.2	69.2	0	2	0	4	3	1	0	9.5	9.83	10.5
47	2	1	2	15	93.5	1	1	1	4	2	0	0	3.83	7.83	6.17
48	1	1	1	6.5	67.4	1	2	0	4	6	1	0	10.5	10.5	10.5
49	2	1	2	14	85.3	1	2	1	4	10	0	0	9.17	6.83	6.5
50	1	1	1	7.8	67.5	1	2	1	4	4	0	0	10.5	10.17	10.5
51	1	1	2	12	95	1	2	1	4	10	0	0	10.5	8.83	8.83
52	1	1	1	6.7	65.9	0	2	0	1	2		0	10.5	2.5	2.83
53	1	1	1	7.3	71	0	1	0	1	5	0	0	8.17	10.5	9.17
54	1	1	1	8.1	72	0	1	0	4	4	1	0	10.5	10.5	7.5
55	1	1	1	8	70	0	1	0	1	1	0	0	4.5	7.5	7.83
56	2	1	2	10	77	0	2	0	0	10	0	0	10.17	10.5	10.17
57	2	1	1	4.9	58.9	0	1	0	4	2	0	0	9.17	10.5	10.5
58	1	1	2	13	83	0	1	0	0	1	0	1	2.5	7.17	2.5
59	2	1	1	5.8	63.2	0	1	0	0	0	0	0	2.5	2.5	2.5
60	2	1	1	9.1	77.1	0	1	0	0	3	0	0	10.5	10.17	7.5
61	2	1	2	12	89.1	1	1	1	4	10		1	10.5	9.17	10.5
62	1	1	2	10.15	93	0	2	0	0	5	0	1	10.5	10.17	4.5
63	2	1	1	7.2	76.5				4	7	1	0	8.5	5.17	10.17
64	1	1	2	10	83	0	1	0	2	10	0	1	9.5	10.5	10.5
65	1	1	1	6.7	65.9	0	2	0	4	4	0	0	10.5	10.5	10.5
66	2	1	1	8	69.1	0	1	0	3	7	1	0	10.5	10.5	10.5
67	2	1	2	11	87	0	1	0	4	10	0	1	9.17	10.5	10.5
68	2	1	1	8.1	72.4	0	1	0	3	7	1	0	10.5	10.5	10.5
69	2	1	1	6.2	67	1	2	0	4	2	0	0	9.17	10.5	10.5
70	2	1	2	10	83.3	0	1	0	4	10	0	0	7.83	6.5	2.5
71	1	1	2	13	101	0	1	0	4	10	0	1	10.5	10.5	10.5
72	2	1	2	12	92	0	1	0	4	10	0	1	10.5	7.83	7.17
73	2	1	2	12	95	0	2	0	4	10	0	1	10.5	10.17	2.5
74	2	1	2	11.5	97.5	1	1	1	4	10	0	1	10.5	10.5	10.5
75	1	1	2	11.51	97.5	1	1	0	4	10		1	10.17	10.5	10.5
76	2	1	1	7.1	67.6	0	1	0	4	3	1	0	8.5	10.5	7.83
77	2	1	2	11.8	92	1	1	1	4	10	0	1	10.17	9.17	8.5
78	1	1	2	10	91	1	1	1	4	10	1	1	10.5	10.5	10.5
79	2	1	2	13	98	0	1	0	0	3	0	0	10.17	10.5	10.5
80	1	1	1	7.9	76.5	1	2	0	4	7	0	0	4.17	4.83	6.17
81	1	1	2	13	90	1	1	0	4	10	0	1	2.83	9.17	9.83
82	2	1	2	12.5	92	1	2	0	4	10		1	8.17	9.83	8.17
83	2	1	2	15	98	0	1	0	0	10	0	0	2.83	8.17	6.5
84	2	1	2	10.7	82.2	0	1	0	4	10	0	1	10.5	10.17	2.5
85	1	1	1	7.5	70.5	0	1	0	4	7	0	0	5.83	6.17	6.17
86	2	1	1	8.4	71.5	1	1	0	2	4	1	0	2.5	8.17	3.83
87	2	1	1	7.7	66	0	2	0	3	1	1	0	2.5	3.17	2.5
88	1	1	2	12.2	95	1	2	1	4	7	0	0	10.17	8.17	10.5
89	2	1	1	7.5	68.9	0	1	0	4	5	0	0	5.17	9.17	2.5
90	1	1	2	9	89.5	0	2	0	4	2	0	0	10.5	4.5	10.17
91	2	1	2	10.14	84	0	1	0	4	10	0	1	6.17	3.5	2.83
92	1	1	2	10	83	1	1	0	0	6	0	0	10.5	10.5	10.5
93	2	1	2	10	87	0	2	0	3	3	0	1	10.5	10.5	10.5
94	2	1	1	6.2	65.2	1	1	0	4	4	0	0	10.5	2.5	2.5
95	1	1	1	9	76.5	0	1	0	4	5	1	0	10.5	10.5	10.5
96	2	1	1	8.8	72.9	1	2	1	2	4	0	0	2.5	10.5	2.5
97	1	1	2	8.9	77.5	0	1	0	0	10	0	1	10.5	9.5	2.5
98	1	1	1	7.25	65.6	1	1	0	3	4	1	0	6.17	9.5	2.5
99	2	1	2	10.5	85	0	2	0	4	10	0	1	7.83	7.17	7.5
100	2	1	1	7.6	72.4	0	1	0	4	4	1	0	10.5	10.5	3.17
101	1	1	2	9.8	85	0		0	0	10	0	1	10.5	10.5	10.5
102	1	1	2	10	79	0	1	0	2	10	0	1	10.17	10.5	10.5
103	2	1	2	10.5	89	1		1	4	10	0	0	9.5	10.17	10.5
104	2	1	1	6.9	61.5	0	1	0	4	0	1	0	6.17	10.5	10.5
105	2	1	1	9.25	76.4	0	1	0	4	3	1	0	9.5	7.17	2.5
106	2	1	1	9.2		0	1	0	4	3	1	0	10.5	2.5	2.5
107	2	1	1	7.7	71.2	0	2	0	3	3	1	0	7.5	3.5	10.5
108	2	1	1	5.1	63.6	0	2	0	3	7	1	0	10.5	10.5	10.5
109	1	1	1	6.6	71.6	0	1	0	4	6	1	0	10.5	9.83	10.5
110	2	1	2	10.4	89	1	2	0	4	10	0	1	5.83	9.17	8.83
111	1	1	2	9	80	0	1	0	4	10	0	1	10.5	10.17	7.5
112	2	1	1	9.1	76	0	1	0	4	6	1	0	10.5	10.5	10.5
113	1	1	2	10	91.1				0	0	0	0	2.5	2.5	2.5
114	2	1	2	12	96	0	2	0	4	10	0	1	10.5	9.17	10.5
115	2	1	2	10	94.1	0	1	0	2	10	0	0	10.17	10.5	9.17
116	2	1	2	12	85.1	1	2	0	0	10	0		8.17	10.5	10.5
117	1	1	2	11	94					10	0	1	6.5	10.17	10.17
118	2	1	1	8.5	71.6	1	1	0	4	6	0	0	10.17	10.17	5.5
119	2	1	1	7.1	63.4	0	1	1	1	0	0	0	10.5	9.83	2.5
120	2	1	2	12	95	0	1	0	4	6	0	1	10.5	10.5	10.5
121	1	1	2	9	93.5	0	1	0	3	3	0	1	7.5	10.17	2.5
122	1	1	2	10	97	0	1	0	1	10	0	0	5.83	6.5	6.17
123	2	1	1	8.7	71.5	0	1	0	0	7	0	0	10.5	3.83	9.83
124	1	1	1	8.5	72.4	0	2	0	1	7	0	0	10.5	10.17	9.83
125	2	1	1	7.4	69.2	0	2	0	4	6	0	0	9.17	10.5	7.17
126	1	1	1	8.5	74.4				0	3	0	0	8.17	9.5	2.5
127	2	1	1	5.8	61	1	1	0	0	4	0	0	8.83	10.5	6.83
128	2	1	2	12.8	86	1	1	0	4	10	0	1	10.5	6.17	10
129	1	1	1	8.6	70.5	1	1	1	0	4	0	0	2.5	2.5	2.5
130	2	1	1	5.6	62	1	2	0	1	3	0	0	10.5	10.5	9.83
131	1	1	2	13	82	0	1	0	4	10	0	1	7.5	2.5	2.5
132	2	1	2	14	100	1	1	1	4		0	0	10.5	9.83	8.17
133	2	1	1	8.2	77.8	1	1	0	3	5	1	0	2.5	9.83	2.5
134	1	1	1	10	74	1	2	0	4	7	0	0	9.17	7.5	10.5
135	1	1	1	7.1	67	1	1	1	4	0	0	0	10.5	10.5	10.5
136	1	1	1	10.1	76.5	0	1	0	0	7	0	0	9.5	10.5	8.5
137	2	1	1	8.7	75.4	0	2	0	0	5	0	0	8.83	10.17	2.5
138	1	1	1	8.3	73.6	0	1	0	2	3	0	0	10.5	10.5	10.17
139	1	1	1	7.1	70.1	1	1	0	0	4	0	0	2.5	7.5	2.5
140	1	1	1	9	72		1	1	4	5	0	0	10.17	10.5	2.5
141	1	1	1	8.5	71.7		2	0	0	5	0	0	10.17	2.5	10.5
142	2	1	1	9.2	77	0	2	0	0	3	0	0	10.5	10.5	7.83
143	1	1	1	7.1	76.6	0	2	0	0	2	0	0	2.5	2.5	2.5
144	2	1	1	6.8	67.5	0	1	0	1	6	0	0	9.83	7.5	2.5
145	1	1	1	9.6	74.7	1	1	0	0	3	0	0	10.5	10.5	2.5
146	2	1	1	7	67	1	1	1	1	3	0	0	10.5	10.5	2.5
147	2	1	1	8.9	67.3	0	1	0	4	5	0	0	2.5	2.5	2.5
148	2	1	2	14	85	0		0	3	4	0		10.5	10.17	10.5
149	2	1	1	7	62	1	1	1	4	1	0	0	10.5	10.5	10.5
150	1	1	1	9.4	67	0	1	1	4	5	1	0	10.5	10.5	10.5
151	2	1	1	8.5	60	0	2	0	3	3	0	0	9.83	4.83	10.5
152	1	1	2	9	78	0	1	0	0	0	0	0	10.5	3.5	4.5
153	2	1	2	16	94	1	1	1	4	6	0	0	10.17	8.17	4.5
154	2	1	1	7.5	55	1	1	1	4	4	1	0	10.5	10.5	10.5
155	2	1	1	7.4	64				0	5	1	0	10.17	6.5	7.83
156	1	1	1	7.3	49	1	1	1	4	2	1	0	10.5	10.5	10.5
157	1	1	1	7.4	61	0	2	0	0	2	0	0	10.5	2.5	2.5
158	2	1	1	7.2	59	1	1	0	1	2	0	0	2.5	3.83	2.5
159	1	1	1	7	63	0	1	0	0	4	0	0	7.5	10.17	9.17
160	2	1	1	8.4	69	1	1	1	4	2	0	0	10.5	10.5	10.5
161	2	1	1	8	65	0	1	0	2	4	0	0	10.5	10.5	10.5
162	1	1	1	6.5	61	0	1	0	0	1	0	0	10.5	2.5	10.5
163	1	1	1	5.5	55	0	1	0	4	4	0	0	2.5	8.5	8.83
164	2	1	1	7.5	67	0	1	0	4	0	0	0	10.5	5.17	3.17
165	2	1	1	8	63	0	1	0	0	5	0	0	10.5	9.17	10.5
166	2	1	1	8	65	1	2	0		3	0	0	10.5	10.17	7.17
167	1	1	2	14	86	1	1	0	4	10	0	1	9.17	9.5	10.5
168	2	1	1	7.8	63	1	1	1	4	5	1	0	10.5	10.5	10.5
169	2	1	2	9	84	0	1	0	0	10	0	0	2.5	5.83	2.5
170	2	1	1	7.4	59	1	1	1	4	0	1	0	10.5	9.83	4.5
171	2	1	1	7	65	0	1	0	0	4	0	0	9.17	2.5	9.5
172	2	1	1	8	68	1	2	1	3	10	0	0	10.17	9.83	9.5
173	1	1	1	8.3	64	0	2	0	3	5	0	0	10.5	10.5	10.5
174	2	1	2	12	94	0	1	0	0	3	0	0	10.5	2.5	2.5
175	2	1	2	15	102	1	1	1	4	5	0	1	10.5	6.83	6.5
176	2	1	2	11	90	1	1	0	4	10	0	1	10.5	9.5	8.5
177	1	1	1	7.1	67	1	1	1	4	6	1	0	10.5	10.17	10.5
178	2	1	2	15	86	0	1	0	4	9	0	0	10.5	7.83	9.5
179	2	1	2	15	102	0	1	0	4	10	0	0	7.83	9.5	10.5
180	1	1	1	10	67	1	1	1	4	4	1	0	6.17	6.5	8.17
181		1	1	9.4	70	1	1	1	4	7	1	0	10.5	10.5	10.5
182	2	1	1	10.4	64	0	1	0	3	3	0	0	10.5	7.17	10.5
183	2	1	1	8.2	69	1	1	0	1	0	0	0	10.5	2.5	2.5
184	2	1	2	14	79	1	1	0	4	7	0	0	10.17	10.5	10.5
185	1	1	2	12	94	0	1	0	0	10	0	0	10.5	10.5	9.83
186	2	1	2	13	94	1	1	0		7	0	0	10.5	10.5	10.5
187	1	1	1	8.3	57	1	1	0	4	3	1	0	7.83	9.83	6.17
188	1	1	1	7.8	64	0	1	0	4	0	0	0	2.5	8.5	4.83
189	2	1	1	7.6	57	0	1	0	4	2	1	0	6.83	10.5	3.5
190	1	1	2	12	98	0	1	0	0	4	0	0	10.17	9.17	10.17
191	2	1	2	14	90	0	1	0	4	10	0	0	10.5	10.5	5.83
192	1	1	1	8.2	67	1	1	0	4	2	1	0	8.17	10.5	10.5
193	2	1	1	8.5	65	0	1	0	0	2	0	0	2.5	2.5	2.5
194	1	1	2	11.8	87	1	1	1	4	0	0	0	8.17	5.83	4.5
195	2	1	1	8.5	61	1	1	0	3	2	0	0	10.17	10.5	9.5
196	1	1	1	6.5	62	1	1	1	4	3	1	0	10.5	10.5	10.5
197	2	1	2	15	99	1	1	0	4	5	0	0	6.5	10.17	5.17
198	2	1	2	10	85	1	1	1	4	10	0		10.5	10.5	10.5
199	2	1	2	10	77	1	1	0	1	0	0	0	2.5	6.83	2.5
200	2	1	2	11	78	0	2	1	0	0	0	0	10.5	10.5	10.5
201	2	1	1	8	65	0	1	0	0	0	0	0	2.5	2.5	2.5
202	2	1	1	8.7	63	0	1	0	0	1	0	0	10.5	9.5	10.17
203	2	1	2	10	75	1	2	0	2	5	0	0	10.5	8.5	7.83
204	1	1	1	7.5	63	0	1	0	2	5	0	0	10.5	10.5	10.5
205	2	1	2	11	76	1	1	0	4	4	0	1	10.5	10.5	10.5
206	2	1	2			1	1	0	4	10	0	1	10.5	10.5	10.5
207	2	1	2	12	98	1	1	0	1	7	0	0	10.5	10.5	10.5
208	2	1	2	11.5	82	1	2	0	1	0	0	0	9.83	2.5	2.5
209	1	1	2	10	90	1	2	1	4	10	0	1	10.5	10.5	10.5
210	2	1	1	7.1	59	0	1	0	3	4	0	0	10.17	10.5	10.5
211	2	1	1	6.8	63	0	1	0	4	1	1	0	10.17	10.17	10.5
212	1	1	2	16	94	0	1	0	3	10	0	1	10.5	10.5	10.5
213	2	1	1	8.6	56	1	1	0	2	6	0	0	10.5	10.5	10.5
214	2	1	1	6.8	52	1	1	1	1	5	0	0	2.5	5.83	2.5
215	2	1	2	7	75	0	1	0	0	0	0	0	2.5	2.5	2.5
216	2	1	1	7.6	61	0	1	0	3	0	0	0	10.5	10.5	10.5
217	2	1	2	10	91	1	1	0	4	7	0	0	10.5	9.83	10.5
218	1	1	1	7.5	63	1	1	1	2	4	0	1	10.5	10.5	10.5
219	2	1	1	7.1	61	1	1	0	4	5	0	0	10.5	10.5	10.5
220	1	1	2	10.5	91	0	2	0	3	10	0	0	4.17	9.17	5.5
221	1	1	2	12	90	1	1	0	4	7	0	0	8.83	7.5	8.17
222	2	1	2			1	1	0	4	6	0	0	10.17	10.5	10.5
223	1	1	1	7.4	58				4	4	1	0	10.5	10.5	10.5
224	2	1	2	15	92	1	2	0	4	10	0	1	10.5	10.5	10.5
225	1	1	1	6.2	60	0	1	0	3	4	1	0	10.5	9.83	10.5
226	1	1	1	7.2	59	1	1	1	0	3	0	0	2.5	2.5	2.5
227	2	1	1	8.1	64	1	1	0	4	10	0	0	2.5	8.5	7.17
228	1	1	2	14	95	1	1	1	4	10	0	0	8.83	10.5	10.5
229	2	1	1	9.3	64	1	1	0	2	5	0	0	2.5	8.5	2.5
230	1	1	1	6.7	62	1	1	0	4	5	1	0	10.5	10.5	10.5
231	1	1	2	14	97	1	1	1	4	10	0	1	10.5	10.5	10.5
232	1	1	1	5.5	59	0	2	0	4	1	0	0	10.5	8.83	10.5
233	2	1	1	8	65				4	0	1	0	10.5	10.5	2.5
234	2	1	1	7.3	66	1	1	1	2	1	0	0	9.83	10.5	9.83
235	1	1	1			1	1	0	2	4	0	0	10.5	10.5	10.5
236	2	1	2	13	87	1	1	1	4	10	0	0	10.5	10.5	10.5
237	1	1	2	11	60	1	1	0	4	7	0	1	10.5	7.83	10.5
238	1	1	2	11	85	1	1	0	0	5	0	0	10.17	6.17	10.17
239	2	1	1	9	68	1	1	0	0	4	0	0	10.5	10.5	9.83
240	1	1	1	8.2	71	1	1	1	1	3	1	0	10.5	4.5	10.5
241	2	1	2	12	80	0	1	0	2	6	0	0	8.5	6.17	8.83
242	1	1	2	14	93	0	1	1	2	4	0	0	10.5	10.5	10.5
243	2	1	2	14	92	1	1	1	2	10	0	0	10.5	3.5	2.5
244	2	1	2	12	85	0	1	0	4	10	0	1	10.5	10.5	9.5
245	1	1	2	11	86	1	1	0	4	10	0	1	10.5	10.5	10.17
246	2	1	1	7.8	59	1	1	0	4	0	1	0	4.17	10.5	5.17
247	1	1	2	14	95	0	1	0	0	3	0	1	9.83	8.17	9.17
248	2	1	1	7.3	66	1	1	1	4	3	1	0	10.5	10.5	10.5
249	2	1	1	9.2	62	1	1	0	2	2	0	0	9.17	9.5	2.5
250	2	1	2	11	79	0	1	0	0	10	0	0	7.17	8.5	7.17
251	2	1	1	7.4	63	1	1	0	3	7	1	0	10.5	10.5	10.5
252	2	1	1	7.7	68	0	1	0	1	0	0	0	10.5	10.5	10.17
253	2	1	1			0	1	0	0	3	0	0	2.5	10.5	9.17
254	2	1	1	7.3	65				2	4	0	0	10.5	10.5	10.5
255	2	1	2	13	88	1	1	1	4	7	0	0	9.83	10.5	10.5
256	2	1	1			1	1	1	3	3	0	0	9.17	10.17	10.5
257	1	1	1	7.4	62	0	1	0	0	0	0	0	2.5	2.5	2.5
258	1	1	2	10	83	0	1	0	2	10	0	0	10.5	10.17	5.17
259	1	1	2	11	85	1	1	0	3	3	0	0	5.83	10.5	10.17
260	1	1	1	6.8	63	0	1	0	1	1	0	0	2.5	9.83	2.5
261	2	1	2	15	92	1	1	1	4	10	0	1	10.5	10.5	10.5
262	1	1	2	10	83	0	1	0	4	10	0	1	10.5	10.5	10.17
263	2	1	1	7	61	1	1	0	0	3	0	0	2.5	2.5	2.5
264	1	1	2	14	89	1	1	0	3	10	0	1	10.5	10.5	10.5
265	2	1	2	13	82	1	2	1	1	9	0	1	9.83	7.5	7.17
266	1	1	2	15	91	1	1	0	0	10	0	0	7.5	9.5	8.17
267	2	1	1	6.6	56	1	1	0	0	4	0	0	10.5	10.5	10.5
268	1	1	1	7.5	68	1	1	0	3	5	0	0	2.5	10.5	10.5
269	2	1	2	13	98	1	1	0	4	6	0	1	10.17	8.83	10.5
270	2	1	1	8.5	68	1	1	1	4	1	1	0	2.5	9.17	2.5
271	2	1	2	13.5	99	1	1	1	4	7	0	0	10.5	7.17	8.17
272	1	1	2	11.8	92	0	2	0	1	5	0	0	8.5	10.17	5.5
273	1	1	2	12	85	0	1	0	0	2	0	0	2.5	9.83	5.5
274	1	1	2	16	102	1	1	1		10	0	1	7.17	10.5	10.17
275	2	1	2	15	91	0	1	0	0	10	0	0	10.17	6.17	6.83
276	1	1	2	13	91	1	1	0	1	4	0	0	2.5	2.5	2.5
277	2	1	1	6.4	57	0	1	0	4	0	1	0	10.5	10.5	10.5
278	2	1	1	7.6	62	0	1	0	1	1	0	0	10.5	10.5	2.83
279	2	1	1	8.2	62	0	2	0	0	1	0	0	10.5	2.5	10.5
280	1	1	2	15	93	1	1	1	4	10	0	0	10.5	10.5	9.83
281	1	1	2	16	94	1	1	1	4	10	0	0	10.5	10.5	10.5
282	2	1	2	12	96	1	1	0	3	7	0	0	10.5	10.5	10.5
283	2	1	1	8	69	0	1	1	4	7	1	0	10.5	10.5	10.5
284	2	1	2	17	97	1	1	0	0	10	0	1	4.5	10.5	6.17
285	2	1	2	10	78	1	1	0	3	4	0	0	7.5	10.5	6.17
286	2	1	1	8.5	65	0	1	1	4	5	1	0	10.5	10.5	10.5
287	2	1	2	11	82	0	1	0	3	5	0	0	10.5	10.5	7.83
288	2	1	2	10	84	1	2	0	1	5	0	0	9.17	5.83	6.17
289	2	1	1	7.8	64	0	1	0	2	5	0	0	10.5	10.17	9.83
290	2	1	1	6.8	68	0	2	0	0	0	0	0	2.5	9.17	9.83
291	2	1	2	15	93	1	1	1	4	10	0	0	10.5	10.5	9.5
292	2	1	2	12	96	1	1	1	2	10	0	0	10.17	9.83	9.5
293	2	1	2	14	85	0	1	0	2	6	0	1	7.83	2.5	4.83
294	1	1	2	9	81	0	1	0	3	10	0	1	2.83	10.5	7.17
295	1	1	2	15	92	1	1	0	4	10	0	0	10.5	9.17	10.17
296	2	1	2	12	84	0	1	0	3	1	0	0	2.5	10.17	2.5
297	1	2	2	12	94	1	1	1	4	10	0	0	9.83	10.5	8.17
298	1	2	1	8.1	65	0	1	0	4	3	1	0	7.5	10.5	9
299	1	2	2	13.3	89.5	1	1	1	4	10	0	0	10.5	10.5	10.5
300	1	2	2	11	94	1	1	1	4	10	1	0	10.5	10.5	10.5
301	1	2	2	13.2	90.5	1	1	0	4	10			10.5	10.5	10.5
302	2	2	2	12	92.5	1	1	1	4	10			8.17	10.5	8.83
303	1	2	1	7.1	61	1	1	1	4	10	1	0	10.5	10.5	6.5
304	2	2	1	7.6	62	0	1	0	0	2	0	0	10.5	2.5	2.5
305	1	2	1	8	71	1	1	0	4	5	1	0	8.83	8.5	8.5
306	1	2	2	12.3	87.5	0	1	0	4	10	0	0	10.5	5.17	2.5
307	1	2	2	10	82	0	1	0	1	10	0	0	2.5	2.5	2.5
308	2	2	1	8.1	63	1	1	1	4	10	1	0	8.5	9.83	10.17
309	1	2	1	6.6	64	0	2	0	4	10	1	0	2.5	2.83	2.5
310	2	2	2	13.3	81	0	2	0	4	10			10.5	8.5	10.17
311	2	2	2	14.5	94.5	0	1	1	4	10			10.5	10.5	8.83
312	2	2	2	11.5	93.5	0	1	0	0	3	0	0	2.5	2.5	2.5
313	1	2	2	13.5	89.5	0	1	0	4	10	0		10.5	8.5	10.5
314	2	2	2	15.1	99	1	1	1	4	10	0		10.5	10.17	10.5
315	2	2	1	8.8	78	1	1	1	4	10	1	0	5.83	10.5	2.5
316	2	2	2	18	107	1	1	0	4	10	0	0	9.83	7.17	9.5
317	1	2	2	16	96	1	1	0	4	7	0	0	10.5	10.5	10.5
318	1	2	2	14.5	93.5	0	1	0	0	10	0	0	10.5	10.5	10.5
319	1	2	2	14	90	1	1	0	4	10			10.5	10.5	8.5
320	2	2	1	8.5	58	1	2	0	4	2	1	0	3.17	10.17	9.83
321	1	2	1	6.9	62	1	1	0	4	0	1	0	10.17	10.5	10.5
322	1	2	2	11	86	1	1	0	4	10	0	0	10.5	10.5	10.5
323	2	2	1	7	52	1	1	1	4	10	1	0	10.5	10.5	10.5
324	2	2	1	6.7	64	1	1	0	4	0	1	0	10.5	10.5	8.5
325	2	2	2	11.5	84	0	1	0	4	10		0	10.17	10.5	10.5
326	2	2	1	7.8	66	0	1	0	4	10	1	0	10.5	10.5	10.17
327	1	2	2	15	90	1	1	0	0	5	0	0	7.17	9.17	8.83
328	2	2	1	7.8	69	1	1	1	4	3	1	0	10.5	9.5	10.5
329	1	2	2	16	100	0	1	0	2	10	0	0	10.5	10.5	10.5
330	2	2	1	6.8	62	1	1	0	4	10	1	0	2.5	2.5	2.5
331	1	2	2	13.5	93	0	1	0	4	10	0	0	7.17	10.5	10.5
332	1	2	1	6.6	58	1	2	1	4	10	1	0	10.5	10.5	10.5
333	1	2	2	11.5	94	0	2	0	4	10	0	0	7.17	9.83	10.5
334	2	2	2	14	97	1	1	1	4	10	0	1	9.17	10.5	10.5
335	2	2	2	11	84	0	2	0	0	10	0	1	10.5	10.17	10.5
336	2	2	2	16	102	0	2	0	4	10	0	1	10.5	10.5	10.5
337	1	2	1	6.2	55	1	1	0	3	4	0	0	6.5	9.83	8.17
338	2	2	2	12	84	0	1	0	4	10	0	1	6.5	9.17	8.5
339	2	2	2	16	94	0	2	0	4	10	0	0	10.5	10.5	10.5
340	1	2	2	15	89.5	1	2	0	4	10	0	0	9.17	8.5	10.17
341	1	2	1	7	56	0	2	0	4	6	1	0	9.83	10.5	10.5
342	2	2	2	15.5	103	0	2	0	4	10	0	0	9.83	10.5	7.17
343	2	2	1	7.6	64	1	2	0	2	1	0	0	2.5	2.5	2.5
344	2	2	1	8.1	71.3	1	2	0	2	3	0	0	2.5	8.5	2.5
345	2	2	1	9.2	77.2	1	2	0	4	6	1	0	10.5	8.5	9.17
346	2	2	2	15	86.6	0	2	0	4	10	0	0	10.5	10.5	10.5
347	2	2	2	14.3	97.2	0	2	0	4	10	0	1	8.17	8.5	5.5
348	2	2	2	12.6	85.3	1	2	1	4	10	0		8.83	8.5	7.5
349	1	2	1	6.4	61.2	1	1	0	4	6	1	0	6.17	9.5	10.17
350	1	2	1	6.7	57.2	0	1	0	4	5	1	0	10.5	10.5	10.5
351	2	2	2	11.5	95.2	0	2	0	4	10	0	1	10.17	6.83	8.5
352	1	2	2	14	99	0	2	0	4	10	0	1	9.83	10.5	10.17
353	1	2	2	16	97.2	0	2	0	4	10	0	1	10.5	10.17	10.5
354	1	2	1	9.2	67.3	0	2	0	4	5	1	0	10.5	8.83	10.5
355	2	2	2	15	101.1	0	1	0	4	10	0	0	7.5	5.5	3.5
356	2	2	2	12	95	1	2	0	4	10	0	0	10.5	10.17	10.5
357	2	2	1	10	72.4	0	2	0	4	6	1	0	2.5	2.5	2.5
358	2	2	1	8	64.3	0	2	0	0	2	0	0	2.5	10.5	2.5
359	2	2	1	7.1	64.2	0	2	0	0	4	0	0	2.5	2.5	2.5
360	1	2	1	8.9	73.4	0	2	0	4	7	1	0	10.5	10.5	8.83
361	2	2	1	8.1	62.3	1	1	1	4	0	1	0	9.83	8.5	10.17
362	2	2	1	8.6	67.4	0	1	0	0	5	0	0	8.83	9.83	9.83
363	2	2	1	8.2	65.3	0	2	0	0	5	0	0	2.5	2.5	2.5
364	1	2	1	8.3	66.3	0	2	0	0	7	0	0	2.83	2.5	2.5
365	2	2	1	8.4	62.8	0	2	0	3	2	0	0	10.5	10.17	10.5
366	1	2	1	8.3	65.2	0	2	0	3	7	0	0	2.5	9.17	2.5
367	2	2	1	9.1	65.3	0	2	0	3	6	0	0	2.5	2.5	2.5
368	1	2	2	12	90.5	1	2	0	4	10	0	0	10.5	10	8
369	2	2	1	6.2	56.3	0	2	0	4	1	1	0	10.5	10.5	6.17
370	2	2	1	6.9	60.4	0	2	0	0	0	0	0	2.5	2.5	2.5
371	2	2	1	9.2	68	0	2	0	4	3	1	0	9.83	10.5	10.5
372	2	2	1	11.2	67	1	1	0	4	7	1	0	10.5	10.5	9.5
373	2	2	1	9.4	65	1	2	1	4	4	1	0	10.17	9.83	9.5
374	1	2	2	14	81	0	2	0	4	10	0	1	10.5	10.5	10.5
375	2	2	1	11.8	67	1	1	1	4	6	1	0	10.5	8.83	9.83
376	1	2	2	14	91.5	0	2	0	4	10	0	1	10.5	9.83	10.5
377	2	2	2	12	85.5	1	2	1	1	5	0	0	10.5	10.5	7.83
378	2	2	1	8.3	63	1	2	0	4	6	1	0	10.5	9.5	10.5
379	1	2	2	14	95.1	1	2	1	4	10	0	1	8.83	5.5	5.83
380	2	2	2	12.6	83	1	2	0	2	10	0	1	10.5	8.17	10.5
381	2	2	2	11	79	0	2	0	4	10	0	1	10.5	10.5	9.17
382	2	2	1	9.2	69	0	2	0	4	6	1	0	9.5	6.5	2.5
383	2	2	2	16	98	1	2	0	4	10	0	1	8.5	7.83	8.83
384	2	2	2	13	89	0	2	0	0	10	0	1	2.5	4.83	3.5
385	2	2	2	12	89	0	2	0	4	6	0	0	10.17	10.17	10.5
386	1	2	2	12	89	0	1	0	1	10	0	0	2.5	2.5	2.5
387	1	2	1	10.7	65	1	2	0	0	7	0	0	10.5	10.5	10.5
388	1	2	2	14	94	0	2	0	4	10	0	1	10.5	10.5	10.17
389	2	2	1	7	62	1	1	0	0	1	0	0	10.5	10.5	10.5
390	2	2	2	15.1	88.2	0	1	0	4	10	0	1	10.5	9.83	10.5
391	1	2	2	11	80	1	1	1	4	10	0	1	9.83	9.83	7.17
392	2	2	1	8.9	74	0	2	0	4	6	1	0	10.5	10.5	10.5
393	1	2	1	7.4	59	1	2	0	3	5	0	0	2.5	2.83	2.5
394	1	2	2	10	75.5	0	1	0	4	10	0	1	5.83	3.83	2.5
395	1	2	1	7.3	60	0	2	0	4	0	1	0	7.17	9.17	2.5
396	2	2	1	8	70.5	0	2	0	4	6	1	0	10.5	10.5	10.5
397	2	2	1	9.1	68	0	2	1	2	4	1	0	10.17	10.5	10.5
398	1	2	1	7.4	69.6	0	2	0	0	0	0	0	2.5	2.5	2.5
399	2	2	1	8	65.2	0	2	0	0	7	0	0	2.5	2.5	2.5
400	1	2	1	6.5	58.6	1	2	0	4	2	1	0	10.17	10.5	10.5
401	1	2	2	10.5	93.2	0	1	0	0	7	0	0	4.17	10.5	10.5
402	1	2	1	7	63.2	1	2	1	4	5	1	0	10.5	10.5	10.5
403	1	2	1	6.6	64.2	0	2	0	4	5	1	0	10.5	4.83	5.83
404	2	2	2	16	98	0	2	0	0	6	0	0	10.5	9.83	7.17
405	1	2	2	13.2	95.1	0	1	0	0	9	0	1	2.5	10.17	2.5
406	2	2	2	12	83.4	0	2	0	4	9	0	0	7.5	2.5	10.5
407	2	2	2	11	84	0	2	0	4	10	0		10.5	6.5	8.17
408	2	2	2	14.1	95.3	1	1	0	4	10	0	0	10.5	10.17	10.5
409	2	2	1	7.9	65.8	1	2	0	4	5	1	0	10.5	10.5	10.5
410	2	2	2	16.1	99.2	1	2	1	4	10	0	1	10.5	10.5	10.5
411	2	2	1	8.6	78.6	1	1	0	4	6	1	0	10.5	5.83	9.5
412	2	2	1	9	65.5	0	1	0	4	7	1	0	5.5	10.5	10.17
413	1	2	2	12	83.1	0	1	0	4	10	0		10.5	10.5	10.5
414	1	2	2	12.3	90.2	0	2	0	4	10	0	1	10.5	10.17	10.5
415	1	2	2	11.7	68.2	0	1	0	4	10	0	1	9.83	6.83	7.17
416	1	2	2	13.4	90.2	1	1	0	4	10	0	1	10.5	10.5	8.5
417	2	2	2	11	72.4	0	2	0	0	10	0		10.5	8.5	10.5
418	1	2	1	7.8	60.6	0	2	0	4	6	1	0	9.17	2.5	8.83
419	1	2	1	7.1	55.2	1	2	0	4	5	1	0	10.5	10.5	10.5
420	1	2	2	12.5	85.5	0	2	0	1	10	0	0	7.83	10.17	8.5
421	2	2	1	8.9	75.2	0	2	0	4	6	1	0	10.5	8.83	10.5
422	2	2	2	13	93.2	0	2	0	4	9	0	0	4.5	7.17	5.83
423	1	2	2	12.4	80.1	0	2	0	4	10	0	1	10.5	10.5	10.5
424	2	2	1	8.9	68.3	0	2	0	4	6	1	0	10.5	7.5	6.17
425	2	2	1	8.5	56.7	0	1	0	3	5	0	0	9.17	10.5	2.5
426	1	2	2	11.1	83	0	2	0	4	10	0	0	8.83	2.5	6.5
427	2	2	1	8.2	62.4	1	1	0	4	2	1	0	10.5	10.5	9.83
428	1	2	2	11	85	1	1	0	2	10	0	0	9.83	9.83	10.5
429	1	2	2	14	100.1	1	2	1	4	10	0	0	8.5	6.5	5.83
430	1	2	2	12	90	1	1	0	2	10	0	0	10.5	10.5	10.5
431	2	2	2	13	87.3	0	1	0	4		0	0	9.5	6.83	9.5
432	1	2	1	10	70.1	0	2	0	4	10	0	0	8.83	10.5	8.5
433	1	2	2	12.2	95.4	1	2	0	4	10	0	1	10.5	10.5	7.83
434	1	2	1	8.2	61.4	1	2	0	4	7	1	0	10.5	7.17	10.5
435	2	2	1	6.8	66.4	1	2	0	1	5	0	0	8.5	10.17	10.5
436	2	2	1	9.3	62.6	0	2	0	4	7	1	0	10.5	8.17	6.5
437	2	2	1	6.5	62.4	0	2	0	4	3	1	0	10.5	10.5	10.17
438	2	2	2	10	87	0	1	1	1	2	0	0	5.5	2.5	4.5
439	2	2	2	10	90		2	0	4	10	0	0	10.5	10.5	10.5
440	2	2	1	8.2	75	1	1	1	4	1	1	0	7.17	10.5	8.17
441	1	2	2	12	87.5	0	1	0	0	10	0	0	10.5	10.17	10.5
442	1	2	2	13	83.5	0	1	0	0	4	0	0	10.5	9.17	2.5
443	2	2	2	13	94	1	1	0	1	10	0	0	10.5	8.17	10.5
444	2	2	2	12.2	90.7	1	1	1	4	10	0	0	6.83	10.5	9.5
445	2	2	2	12.5	80.9	1	1	0	4	10	0	0	9.17	4.5	6.83
446	2	2	1	7	66	1	1	0	0	4	0	0	9.17	10.5	7.5
447	1	2	2	15	92.5	1	2	1	4	10	0	0	5.5	10.17	3.5
448	2	2	1	8.8	68	1	1	0	4	5	1	0	9.83	10.5	10.17
449	2	2	1	7.5	57	1	1	0	4	3	1	0	10.5	10.5	10.5
450	1	2	1	6.52	66.4	1	1	0	1	1	0	0	10.17	9.5	10.5
451	1	2	1	7	69	1	1	1	2	7	0	0	10.5	10.5	10.5
452	2	2	1	6.7	63.5	1	1	1	4	2		1	10.5	8.83	10.5
453	2	2	1	8	0	1	1	1	4	0		1	10.5	10.5	10.5
454	2	2	2	16	95.5	1	1	1	4	7	0	0	10.5	9.83	10.5
455	1	2	1	8.8	71	1	1	1	4	0	1	1	10.17	10.5	10.5
456	2	2	2	18	100.1	1	1	1	4	10	0	0	10.5	10.17	10.5
457	2	2	1	6	68.1	0	1	0	1	5	0	0	10.5	3.5	10.17
458	1	2	1	6.5	67.5	1	2	0	4	3	1	0	10.5	10.5	10.17
459	2	2	2	16	92.7	1	1	0	4	10	0	1	10.5	10.5	10.5
460	1	2	2	17.5	101	1	1	1	4	10	0	1	10.5	8.17	2.5
461	2	2	2	13.5	92.5	1	1	1	2	10	0	1	10.5	2.5	10.5
462	2	2	2	16	90	1	1	1	4	7	1	1	10.17	6.17	8.83
463	2	2	2	19	102.8	1	1	1	4	7	0	0	10.5	10.5	10.5
464	2	2	1	10.4	72.6	1	1	1	4	1	1	0	10.5	10.5	10.5
465	1	2	2	16	95.4	1	1	1	4	3	0	1	10.5	4.83	8.5
466	2	2	2	15.5	92.7	1	2	0	4	3	0	0	10.17	2.5	7.83
467	1	2	1	7.4	66.7	0	1	0	4	3	1	0	4.5	2.5	9.83
468	1	2	1	7.7	68.8	1	1	0	0	0	0	0	2.5	2.5	2.5
469	1	2	1	7	70.5	0	1	0	3	1	0	0	2.5	9.83	8.5
470	2	2	1	6.8	68.4	1	2	0	4	4	1	0	10.5	10.5	10.5
471	1	2	2	14	84.8	0	2	0	4	10	0	1	9.17	10.5	10.5
472	2	2	2	17	98.6	1	1	1	4	10	0	1	10.5	8.17	10.5
473	2	2	2	10.7	93.5	1	1	1	4	0			10.5	10.5	10.5
474	2	2	2	18	95	1	1	1	4	10	0	1	10.5	9.83	10.5
475	2	2	2	19	103.4	1	1	1	4	10	0	1	10.5	10.5	9.17
476	1	2	2	14	80.7	1	1	1	4	10	1		10	7.83	9.83
477	2	2	1	7.7	70.6	1	1	1	1	2		1	10.5	9.83	8.83
478	1	2	2	10.1	83.4	1	1		4	10	1	1	9.17	6.17	7.83
479	2	2	1	6.1	64	0	1	0	3	5	0	0	3.5	2.5	2.5
480	2	2	2	15	89	1	1	1	4	7	0	0	10.5	9.5	8.83
481	1	2	1	6	62.2	1	1	1	4	3	1	0	2.5	2.5	2.5
482	2	2	1	7	64.2	1	1	1	4	4	1	0	10.5	10.17	9.5
483	2	2	1	8.3	70.1	0	1	0	0	5	0	0	10.5	2.5	10.5
484	2	2	1	7.7	71	1	1	1	1	1	0	0	2.5	2.5	2.5
485	2	2	2	14	83.5	1	1	0	4	10	0	0	4.17	2.5	2.5
486	2	2	1	7	71.2	0	1	0	4	0	1	0	10.5	10.5	8.83
487	1	2	1	8	65.4	1	1	1	4	0	1	0	5.5	10.5	7.17
488	2	2	2	15	95	1	1	1	4	7	0	1	10.5	9.17	7.17
489	2	2	2	16	100	1	1	1	4	7	0	1	9.83	7.5	10.5
490	2	2	1	8.2	71	1	1	1	4	0	0	1	3.5	10.5	10.5
491	1	2	2	13	91	1	1	1	4	10	1	1	9.83	9.5	10.5
492	2	2	1	8	73.2	1	1	1	4	4	0	1	10.5	9.17	10.5
493	2	2	2	14.1	88	0	2	0	4	7	0	1	10.5	7.5	10.5
494	1	2	1	7.6	67	0	2	0	4	0	1	0	2.5	8.83	2.5
495	1	2	2	15	99	0	1	1	4	7	0	1	9.83	8.17	10.5
496	1	2	1	9	79	0	1	1	4	5	1	0	10.17	7.17	10.5
497	2	2	2	20.1	101	0	2	0	4	7	0	1	10.5	10.5	10.5
498	2	2	1	7.5	70				3	2	0	0	10.5	2.5	2.5
499	2	2	2	17	80.9	0	1	0	4	10	1	1	3.83	5.83	5.5
500	2	2	2	10	90	1	1	1	4	3	0	1	10.5	2.5	6.83
501	2	2	2	10	87	1	1	1	4	7	0	1	8.83	6.83	10.5
502	1	2	2	10	91	1	1	1	3	4	0	0	6.5	4.83	9.17
503	1	2	1	6.6	67.2	1	1	1	4	4	1	0	2.5	6.17	2.5
504	1	2	2	10.2	100	1	1	1	4	10	0	1	2.83	4.17	4.17
505	2	2	1	6.9	69	0	1	1	2	0	0	0	10.5	10.5	10.5
506	1	2	2	10	82	1	1	1	4	2	0	0	10.5	10.5	10.5
507	2	2	1	8.3	69.5	1	1	0	3	1	0	0	6.17	9.83	6.83
508	1	2	2	12	96.5	1	1	1	4	6	0	0	9.5	10.5	10.17
509	2	2	1	11	71.5	1	1	1	4	6	1	0	10.5	10.17	10.5
510	1	2	2	11.5	89.5	1	1	0	4	4	1	0	7.5	7.17	8.83
511	2	2	1	7.3	69.6	1	1	1	4	5	1	0	10.17	10.5	3.5
512	1	2	2	15	100	0	1	0	4	6	0	1	8.83	7.5	9.5
513	2	2	2	13	90.2	0	1	0	4	6	0	1	7.5	6.17	7.83
514	2	2	2	10	80.2	0	1	0	4	6	0	1	3.17	10.5	3.5
515	1	2	2	13	90.5	0	1	0	4	6	0	1	5.17	9.83	10.17
516	1	2	2	13	87.9	1	1	1	4	10	1	1	10.5	10.5	10.5
517	1	2	1	6.5	68	1		0	0	5	0	0	10.5	10.5	8.17
518	2	2	2	15	104	0	1	0	4	7	0	1	9.83	10.5	9.83
519	1	2	1	7.8	71.5	0	2	0	4	7	1	0	6.83	8.17	6.5
520	1	2	1	7.4	66.2	0	2	0	4	6	1	0	10.5	2.5	10.17
521	1	2	1	8.2	68	0		0	4	6	1	0	10.5	10.5	2.5
522	1	2	2	13	89.1	0	2	0	4	10	0	0	10.5	10.5	10.5
523	2	2	2	16.5	106.5	0	2	0	0	10	0	0	7.83	7.83	8.5
524	2	2	2	13	96.5	1	1	1	4	10	0	1	10.17	10.5	10.5
525	2	2	1	7.5	59	1	1	1	4	0	1	0	2.5	2.5	2.5
526	1	2	2	15	100.5	1	1	1	4	7	0	1	10.5	9.83	10.5
527	1	2	2	14	104	1	1	1	4	7	0	1	5.83	9.17	9.5
528	1	2	2	13	87.5	1	1	1	4	10	0	1	8.17	10.5	9.83
529	2	2	1	8.3	69	1	1	1	4	10	1	0	10.5	10.5	10.5
530	1	2	2	15	96	1	1	1	4	7	0	0	6.5	5.83	4.17
531	1	2	1	8.3	69	1	1	1	4	6	1	0	10.17	10.17	10.5
532	1	2	1	8.7	70.5	0	1	1	4	6	1	0	2.5	2.83	2.5
533	1	2	1	7.2	70.5	0	1	0	0	3	0	0	2.5	10.5	2.5
534	1	2	1	9	76	0	1	0	4	5	1	0	10.5	10.5	10.5
535	1	2	2	14	87.5	0	1	1	4	10	0	0	4.83	3.5	3.17
536	2	2	2	12	86.5	1	1	1	4	10	0	0	10.5	7.17	6.5
537	1	2	1	6.5	56.3	0	1	0	3	1	0	0	2.5	10.5	2.5
538	1	2	2	14.5	90.5	0	1	0	4	10	0	1	4.5	9.17	9.5
539	2	2	1	6	62.3	0	1	1	4	1	1	0	10.5	10.5	2.5
540	2	2	2	13	86.5	0	1	0	4		0	1	9.83	6.5	10.5
541	2	2	2	13.4	90.3	0	1	0	4	7	0	1	8.17	8.17	6.83
542	2	2	2	15.1	90.7	0	1	0	4	7	0	1	10.5	10.5	10.5
543	1	2	2	12	84	0	1	0	4	7	0	1	9.83	4.17	10.5
544	2	2	2	15	98.5	0	1	0	4	10	0	1	9.5	7.5	6.17
545	1	2	2	13	94	0	1	0	4	7	0	1	8.5	9.83	8.5
546	1	2	1	7.9	62.3	1	1	0	2	0	0	0	2.5	2.5	2.5
547	1	2	1	6.2	63.3	0	1	0	0	0	0	0	2.5	2.5	2.5
548	2	2	1	8.5	71	0	1	0	0	2	0	0	2.5	2.5	2.5
549	2	2	2	12	81	1	1	1	4	10	0	0	9.5	8.83	9.5
550	1	2	1	6.2	60	0	1	0		2	0	0	2.5	2.5	2.5
551	1	2	2	10	82.5	1	1	1	4	10	0	0	9.83	9.17	9.5
552	2	2	1	6.7	60	1	1	1	4	3	1	0	10.5	10.5	10.5
553	1	2	2	13	81.5	0	1	0	4	10	0	1	10.5	10.5	10.5
554	1	2	1	6.7	64	0	1	0	0		0	0	2.5	2.5	2.5
555	1	2	1	8.5	68	0	1	0	0	6	0	0	7.17	2.5	7.17
556	2	2	2	12	93.5	1	1	0	4	10	0	0	9.5	10.5	10.5
557	1	2	1	7.5	71	1	1	0	4				10.5	2.5	6.83
558	1	2	1	7.5	71	1	1	0	4	3	1	1	2.5	2.5	2.5
559	2	2	2	13	90	0	1	0	4	10	0	1	10.5	10.5	9.5
560	2	2	2	13.1	92	1	1	0	4	9	0	1	10.17	9.17	10.5
561	1	2	2	13	69	1	1	1	4	10	0	1	10.5	10.5	10.5
562	1	2	2	11	88	0	1	0	4		0	1	10.5	7.5	10.5
563	2	2	1	7	61	1	1	1	4	1	1	0	10.5	10.5	10.5
564	1	2	2	11	83.5	0	2	1	4	7	0	0	9.83	9.83	8
565	1	2	1			1	1	1	0	0	0	0	2.5	2.5	2.5
566	1	2	2	13	91	0	1	0	4	10	0	1	10.5	10.5	10.5
567	1	2	1	6.6	69	0	1	0	4	6		1	5.17	10.5	4.5
568	2	2	2	16	101.6	0	1	0	4	7	1	0	10.5	10.5	8.5
569	1	2	2	13	96	0	1	0	0	7	0	0	9.5	10.5	8.5
570	1	2	1	4	55	0	1	0	0	0	0	0	10.5	10.5	10.5
571	1	2	2	10	83.3	0	1	1	4	0	0	0	2.5	3.83	8.17
572	1	2	1	8	70.5	1	2	1	4	6	1	0	3.83	9.83	3.83
573	1	2	1	8.7	72	0	1	0	4	2	1	0	9.5	10.17	10.5
574	2	2	1	7.7	70.5	0	1	0	4	7	1	0	10.5	10.5	8.83
575	2	2	1	10.9	75	1	1	0	4	7	1	0	2.5	2.5	2.5
576	1	2	1	7.3	65.1	1	2	0	4	4	1	0	10.17	10.5	10.5
577	1	2	1	8.4	73	0	2	1	4	6	1	0	10.5	10.5	10.5
578	1	2	1	6.7	66.5	0	1	0	4	0	1	0	10.17	10.5	10.5
579	1	2	1	6.9	61	0	2	0	4	4	1	0	2.5	2.5	2.5
580	1	2	1	8.3	75	1	1	1	4	6		0	2.5	2.5	2.5
581	2	2	1	8.5	70	1	1	0	0	6	0	0	10.5	10.5	10.5
582	1	2	1	7.5	74	1	1	0	4	7	1	0	9.17	7.83	10.5
583	1	2	1	7	64	0	1	0	4	7	1	0	10.5	8.5	10.17
